# Supplementary material for: Combining Cardiorespiratory Signals and Video-Based Actigraphy for Classifying Preterm Infant Sleep States
Source: Children (Basel). 2023 Nov 7;10(11):1792. doi: 10.3390/children10111792 (PMC10670397; doi:10.3390/children10111792)
Supplement: Supplementary file 1 [file children-10-01792-s001.zip]

Archive with 1 entries (1 files):
- children-2649880-supplementary.pdf
